# Supplementary material for: Remarkable Longevity of Herbarium-Derived Seeds of the Rare and Threatened Annual Legume Astragalus contortuplicatus L.: Germination After More Than 142 Years of Dry Storage
Source: Plants (Basel). 2026 Jul 13;15(14):2156. doi: 10.3390/plants15142156 (PMC13414612; doi:10.3390/plants15142156)
Supplement: Supplementary file 1 [file plants-15-02156-s001.zip]

Archive with 1 entries (1 files):
- plants-4397999-supplementary.pdf
